# Supplementary material for: Deep Learning for Anticancer Drug Discovery Targeting Non-Apoptotic Regulated Cell Death Mechanisms
Source: Pharmaceuticals (Basel). 2026 May 29;19(6):851. doi: 10.3390/ph19060851 (PMC13304829; doi:10.3390/ph19060851)
Supplement: Supplementary file 1 [file pharmaceuticals-19-00851-s001.zip]

Archive with 1 entries (1 files):
- pharmaceuticals-4284922-supplementary.pdf
